# Supplementary material for: Co-Isolation and Characterization of Two Pandoraviruses and a Mimivirus from a Riverbank in Japan
Source: Viruses. 2019 Dec 4;11(12):1123. doi: 10.3390/v11121123 (PMC6950457; doi:10.3390/v11121123)
Supplement: Supplementary file 1 [file viruses-11-01123-s001.zip]

Archive with 4 entries (4 files):
- Supplementary_Materials.pdf
- __MACOSX/._Supplementary_Materials.pdf
- Video_S1.mp4
- __MACOSX/._Video_S1.mp4
